# Supplementary material for: Comparative Genomics of Two Independently Enriched “Candidatus Kuenenia Stuttgartiensis” Anammox Bacteria
Source: Front Microbiol. 2012 Aug 21;3:307. doi: 10.3389/fmicb.2012.00307 (PMC3423927; doi:10.3389/fmicb.2012.00307)
Supplement: Supplementary Table S1 — Genes specifically absent from CH1. [file 30480_Speth_DataSheet1.XLSX]

## Sheet: Table S1
Table S1 | Genes specifically absent from CH1
Read mapping			BLASTn
Reference sequence	fraction of gene covered	unique reads	Query	Number of hits
kusta0103	0	0	kusta0103	0
kusta0104	0	0	kusta0104	0
kusta0105	0	0	kusta0105	0
kustb0190	14.2119	0	kustb0190	0
kustc0334	0	0	kustc0334	0
kustc0335	0	0	kustc0335	0
kustc0336	0	0	kustc0336	0
kustc0338	0	0	kustc0338	0
kustc0343	0	0	kustc0343	0
kustc0385	15.0794	0	kustc0385	0
kustc0390	0	0	kustc0390	0
kustc0397	0	0	kustc0397	0
kustc0398	0	0	kustc0398	0
kustc0399	38.8889	0	kustc0399	0
kustc0402	0	0	kustc0402	0
kustc0403	0	0	kustc0403	0
kustc0404	0	0	kustc0404	0
kustc0405	0	0	kustc0405	0
kustc0406	30.1887	0	kustc0406	0
kustc0407	0	0	kustc0407	0
kustc0408	0	0	kustc0408	0
kustc0409	0	0	kustc0409	0
kustc0410	0	0	kustc0410	0
kustc0411	0	0	kustc0411	0
kustc0511	0	0	kustc0511	0
kustc0512	0	0	kustc0512	0
kustc0515	0	0	kustc0515	0
kustc0516	0	0	kustc0516	0
kustc0517	0	0	kustc0517	0
kustc0518	0	0	kustc0518	0
kustc0519	0	0	kustc0519	0
kustc0520	0	0	kustc0520	0
kustc0523	0	0	kustc0523	0
kustc0532	0	0	kustc0532	0
kustc0611	0	0	kustc0611	0
kustc0612	0	0	kustc0612	0
kustc0613	0	0	kustc0613	0
kustc0614	0	0	kustc0614	0
kustc0615	0	0	kustc0615	0
kustc0618	0	0	kustc0618	0
kustc0619	0	0	kustc0619	0
kustc0620	0	0	kustc0620	0
kustc0621	0	0	kustc0621	0
kustc0622	0	0	kustc0622	0
kustc0623	0	0	kustc0623	0
kustc0624	0	0	kustc0624	0
kustc0625	0	0	kustc0625	0
kustc0626	0	0	kustc0626	0
kustc0627	0	0	kustc0627	0
kustc0628	0	0	kustc0628	0
kustc0629	0	0	kustc0629	0
kustc0630	0	0	kustc0630	0
kustc0631	0	0	kustc0631	0
kustc0632	0	0	kustc0632	0
kustc0633	0	0	kustc0633	0
kustc0634	0	0	kustc0634	0
kustc0635	0	0	kustc0635	0
kustc0636	0	0	kustc0636	0
kustc0637	0	0	kustc0637	0
kustc0638	0	0	kustc0638	0
kustc0643	0	0	kustc0643	0
kustc0644	0	0	kustc0644	0
kustc0645	0	0	kustc0645	0
kustc0646	0	0	kustc0646	0
kustc0647	0	0	kustc0647	0
kustc0648	21.0046	0	kustc0648	0
kustc0649	0	0	kustc0649	0
kustc0650	0	0	kustc0650	0
kustc0651	0	0	kustc0651	0
kustc0653	0	0	kustc0653	0
kustc0654	0	0	kustc0654	0
kustc0655	0	0	kustc0655	0
kustc0656	0	0	kustc0656	0
kustc0657	0	0	kustc0657	0
kustc0658	11.6422	0	kustc0658	0
kustc0660	0	0	kustc0660	0
kustc0662	0	0	kustc0662	0
kustc0663	0	0	kustc0663	0
kustc0754	0	0	kustc0754	0
kustc0755	0	0	kustc0755	0
kustc0756	0	0	kustc0756	0
kustc0869	0	0	kustc0869	0
kustc0870	0	0	kustc0870	0
kustc0874	0	0	kustc0874	0
kustc0875	0	0	kustc0875	0
kustc1087	19.9134	0	kustc1087	0
kustc1088	0	0	kustc1088	0
kustc1089	0	0	kustc1089	0
kustc1090	0	0	kustc1090	0
kustc1091	0	0	kustc1091	0
kustc1092	24.3137	0	kustc1092	0
kustd1283	0	0	kustd1283	0
kustd1284	0	0	kustd1284	0
kustd1294	0	0	kustd1294	0
kustd1339	0	0	kustd1339	0
kustd1341	0	0	kustd1341	0
kustd1342	22.5806	0	kustd1342	0
kustd1463	30.303	0	kustd1463	0
kustd1517	11.7978	0	kustd1517	0
kustd1791	24.1546	0	kustd1791	0
kustd1809	0	0	kustd1809	0
kustd1810	0	0	kustd1810	0
kustd2139	56.2092	0	kustd2139	0
kustd2236	0	0	kustd2236	0
kustd2237	0	0	kustd2237	0
kuste2246	40.6061	0	kuste2246	0
kuste2444	0	0	kuste2444	0
kuste2445	0	0	kuste2445	0
kuste2446	0	0	kuste2446	0
kuste2447	0	0	kuste2447	0
kuste2448	0	0	kuste2448	0
kuste2449	0	0	kuste2449	0
kuste2450	18.1818	0	kuste2450	0
kuste2455	38.7879	0	kuste2455	0
kuste2489	0	0	kuste2489	0
kuste2553	24.8366	0	kuste2553	0
kuste2557	4.40957	0	kuste2557	0
kuste2558	0	0	kuste2558	0
kuste2559	0	0	kuste2559	0
kuste2561	0	0	kuste2561	0
kuste2562	0	0	kuste2562	0
kuste2563	0	0	kuste2563	0
kuste2564	0	0	kuste2564	0
kuste2565	0	0	kuste2565	0
kuste2567	0	0	kuste2567	0
kuste2568	0	0	kuste2568	0
kuste2569	0	0	kuste2569	0
kuste2571	0	0	kuste2571	0
kuste2572	0	0	kuste2572	0
kuste2573	0	0	kuste2573	0
kuste2574	0	0	kuste2574	0
kuste2576	0	0	kuste2576	0
kuste2577	0	0	kuste2577	0
kuste2578	0	0	kuste2578	0
kuste2581	0	0	kuste2581	0
kuste2582	0	0	kuste2582	0
kuste2583	0	0	kuste2583	0
kuste2586	0	0	kuste2586	0
kuste2587	0	0	kuste2587	0
kuste2590	0	0	kuste2590	0
kuste2591	0	0	kuste2591	0
kuste2593	0	0	kuste2593	0
kuste2594	0	0	kuste2594	0
kuste2595	0	0	kuste2595	0
kuste2596	0	0	kuste2596	0
kuste2597	0	0	kuste2597	0
kuste2598	0	0	kuste2598	0
kuste2599	0	0	kuste2599	0
kuste2600	0	0	kuste2600	0
kuste2601	0	0	kuste2601	0
kuste2602	0	0	kuste2602	0
kuste2603	0	0	kuste2603	0
kuste2604	0	0	kuste2604	0
kuste2605	0	0	kuste2605	0
kuste2606	0	0	kuste2606	0
kuste2607	0	0	kuste2607	0
kuste2608	0	0	kuste2608	0
kuste2609	0	0	kuste2609	0
kuste2742	0	0	kuste2742	0
kuste2743	0	0	kuste2743	0
kuste2899	0	0	kuste2899	0
kuste2900	0	0	kuste2900	0
kuste2901	0	0	kuste2901	0
kuste2912	0	0	kuste2912	0
kuste2913	0	0	kuste2913	0
kuste2914	0	0	kuste2914	0
kuste2915	0	0	kuste2915	0
kuste2916	0	0	kuste2916	0
kuste2917	0	0	kuste2917	0
kuste2918	0	0	kuste2918	0
kuste2919	0	0	kuste2919	0
kuste2920	0	0	kuste2920	0
kuste2921	0	0	kuste2921	0
kuste2922	0	0	kuste2922	0
kuste2923	0	0	kuste2923	0
kuste2924	0	0	kuste2924	0
kuste2925	0	0	kuste2925	0
kuste2926	0	0	kuste2926	0
kuste2927	0	0	kuste2927	0
kuste3206	69.6429	0	kuste3206	0
kuste3210	0	0	kuste3210	0
kuste3213	0	0	kuste3213	0
kuste3229	0	0	kuste3229	0
kuste3231	0	0	kuste3231	0
kuste3232	0	0	kuste3232	0
kuste3233	0	0	kuste3233	0
kuste3234	0	0	kuste3234	0
kuste3235	0	0	kuste3235	0
kuste3236	0	0	kuste3236	0
kuste3237	0	0	kuste3237	0
kuste3238	0	0	kuste3238	0
kuste3239	0	0	kuste3239	0
kuste3240	0	0	kuste3240	0
kuste3241	0	0	kuste3241	0
kuste3243	0	0	kuste3243	0
kuste3244	0	0	kuste3244	0
kuste3245	0	0	kuste3245	0
kuste3246	0	0	kuste3246	0
kuste3247	0	0	kuste3247	0
kuste3248	0	0	kuste3248	0
kuste3250	47.9532	0	kuste3250	0
kuste3251	0	0	kuste3251	0
kuste3252	0	0	kuste3252	0
kuste3253	0	0	kuste3253	0
kuste3255	0	0	kuste3255	0
kuste3256	0	0	kuste3256	0
kuste3257	0	0	kuste3257	0
kuste3335	0	0	kuste3335	0
kuste3336	0	0	kuste3336	0
kuste3337	0	0	kuste3337	0
kuste3338	0	0	kuste3338	0
kuste3339	0	0	kuste3339	0
kuste3340	0	0	kuste3340	0
kuste3341	0	0	kuste3341	0
kuste3342	0	0	kuste3342	0
kuste3343	0	0	kuste3343	0
kuste3344	0	0	kuste3344	0
kuste3345	0	0	kuste3345	0
kuste3346	0	0	kuste3346	0
kuste3347	0	0	kuste3347	0
kuste3348	0	0	kuste3348	0
kuste3349	0	0	kuste3349	0
kuste3350	0	0	kuste3350	0
kuste3351	0	0	kuste3351	0
kuste3352	0	0	kuste3352	0
kuste3356	13.3333	0	kuste3356	0
kuste3358	0	0	kuste3358	0
kuste3359	0	0	kuste3359	0
kuste3360	37.8109	0	kuste3360	0
kuste3361	0	0	kuste3361	0
kuste3362	0	0	kuste3362	0
kuste3363	0	0	kuste3363	0
kuste3364	0	0	kuste3364	0
kuste3365	0	0	kuste3365	0
kuste3366	0	0	kuste3366	0
kuste3517	40.8805	0	kuste3517	0
kuste3518	0	0	kuste3518	0
kuste3519	0	0	kuste3519	0
kuste3520	0	0	kuste3520	0
kuste3524	16.2479	0	kuste3524	0
kuste3525	0	0	kuste3525	0
kuste3526	0	0	kuste3526	0
kuste3527	0	0	kuste3527	0
kuste3528	0	0	kuste3528	0
kuste3529	0	0	kuste3529	0
kuste3530	0	0	kuste3530	0
kuste3531	0	0	kuste3531	0
kuste3577	0	0	kuste3577	0
kuste3578	0	0	kuste3578	0
kuste3612	49.6296	0	kuste3612	0
kuste3682	34.9206	0	kuste3682	0
kuste3695	0	0	kuste3695	0
kuste3696	0	0	kuste3696	0
kuste3757	8.91473	0	kuste3757	0
kuste3802	0	0	kuste3802	0
kuste3803	0	0	kuste3803	0
kuste3804	0	0	kuste3804	0
kuste3805	0	0	kuste3805	0
kuste3806	0	0	kuste3806	0
kuste3807	0	0	kuste3807	0
kuste3808	0	0	kuste3808	0
kuste3809	0	0	kuste3809	0
kuste3810	0	0	kuste3810	0
kuste3811	0	0	kuste3811	0
kuste3812	0	0	kuste3812	0
kuste3813	0	0	kuste3813	0
kuste3814	0	0	kuste3814	0
kuste3819	44.4444	0	kuste3819	0
kuste3909	16.358	0	kuste3909	0
kuste3910	0	0	kuste3910	0
kuste3912	0	0	kuste3912	0
kuste3913	0	0	kuste3913	0
kuste3914	0	0	kuste3914	0
kuste3915	25.1366	0	kuste3915	0
kuste3966	68.2292	0	kuste3966	0
kuste4032	0	0	kuste4032	0
kuste4034	0	0	kuste4034	0
kuste4035	0	0	kuste4035	0
kuste4054	0	0	kuste4054	0
kuste4107	21.4912	0	kuste4107	0
kuste4153	0	0	kuste4153	0
kuste4155	0	0	kuste4155	0
kuste4157	0	0	kuste4157	0
kuste4375	0	0	kuste4375	0
kuste4376	0	0	kuste4376	0
kuste4377	0	0	kuste4377	0
kuste4378	0	0	kuste4378	0
kuste4379	0	0	kuste4379	0
kuste4380	0	0	kuste4380	0
kuste4381	0	0	kuste4381	0
kuste4382	0	0	kuste4382	0
kuste4383	0	0	kuste4383	0
kuste4384	0	0	kuste4384	0
kuste4385	0	0	kuste4385	0
kuste4386	0	0	kuste4386	0
kuste4387	0	0	kuste4387	0
kuste4388	0	0	kuste4388	0
kuste4389	0	0	kuste4389	0
kuste4390	0	0	kuste4390	0
kuste4391	0	0	kuste4391	0
kuste4392	0	0	kuste4392	0
kuste4393	0	0	kuste4393	0
kuste4394	0	0	kuste4394	0
kuste4395	0	0	kuste4395	0
kuste4396	0	0	kuste4396	0
kuste4397	0	0	kuste4397	0
kuste4398	14.9425	0	kuste4398	0
kuste4399	0	0	kuste4399	0
kuste4400	0	0	kuste4400	0
kuste4401	0	0	kuste4401	0
kuste4402	0	0	kuste4402	0
kuste4403	0	0	kuste4403	0
kuste4404	0	0	kuste4404	0
kuste4405	1.37831	0	kuste4405	0
kuste4407	0	0	kuste4407	0
kuste4408	0	0	kuste4408	0
kuste4412	0	0	kuste4412	0
kuste4413	0	0	kuste4413	0
kuste4414	0	0	kuste4414	0
kuste4415	0	0	kuste4415	0
kuste4416	0	0	kuste4416	0
kuste4417	0	0	kuste4417	0
kuste4431	0	0	kuste4431	0
kuste4432	0	0	kuste4432	0
kuste4433	0	0	kuste4433	0
kuste4434	0	0	kuste4434	0
kuste4435	0	0	kuste4435	0
kuste4436	0	0	kuste4436	0
kuste4437	0	0	kuste4437	0
kuste4438	0	0	kuste4438	0
kuste4439	0	0	kuste4439	0
kuste4440	0	0	kuste4440	0
kuste4441	0	0	kuste4441	0
kuste4442	0	0	kuste4442	0
kuste4443	0	0	kuste4443	0
kuste4444	0	0	kuste4444	0
kuste4445	0	0	kuste4445	0
kuste4446	0	0	kuste4446	0
kuste4447	0	0	kuste4447	0
kuste4448	0	0	kuste4448	0
kuste4449	0	0	kuste4449	0
kuste4450	0	0	kuste4450	0
kuste4451	0	0	kuste4451	0
kuste4452	0	0	kuste4452	0
kuste4453	0	0	kuste4453	0
kuste4454	0	0	kuste4454	0
kuste4455	0	0	kuste4455	0
kuste4456	0	0	kuste4456	0
kuste4457	0	0	kuste4457	0
kuste4459	0	0	kuste4459	0
kuste4460	58.3333	0	kuste4460	0
kuste4476	23.7288	0	kuste4476	0
kuste4487	26.6667	0	kuste4487	0
kuste4637	0	0	kuste4637	0
kuste4638	5.99721	0	kuste4638	0
kuste4639	0	0	kuste4639	0
kuste4662	0	0	kuste4662	0
kuste4663	0	0	kuste4663	0
kuste4664	0	0	kuste4664	0

## Sheet: Table S2
Table S2 | Kust genes without unique reads
Yellow background indicates genes of which the up and downstream sequence is continuous in the CH1 assembly
Reference sequence	Fraction covered	unique reads
kusta0003	100	0
kusta0006	100	0
kusta0007	100	0
kusta0008	100	0
kusta0050	100	0
kusta0051	100	0
kusta0094	100	0
kusta0095	100	0
kusta0096	100	0
kustb0235	100	0
kustb0252	100	0
kustb0253	100	0
kustc0282	100	0
kustc0283	100	0
kustc0284	100	0
kustc0318	100	0
kustc0379	100	0
kustc0386	100	0
kustc0422	99.8033	0
kustc0463	100	0
kustc0477	100	0
kustc0493	100	0
kustc0531	100	0
kustc0549	100	0
kustc0588	100	0
kustc0589	99.8935	0
kustc0640	100	0
kustc0641	100	0
kustc0703	100	0
kustc0704	100	0
kustc0739	100	0
kustc0800	99.9228	0
kustc0941	100	0
kustc0953	100	0
kustc0970	100	0
kustc0992	100	0
kustc0993	100	0
kustc0994	99.9406	0
kustc1065	100	0
kustc1074	99.2293	0
kustc1106	100	0
kustc1107	100	0
kustc1113	99.9037	0
kustc1119	100	0
kustc1120	100	0
kustc1122	100	0
kustc1138	100	0
kustc1139	100	0
kustc1163	100	0
kustc1197	100	0
kustc1198	100	0
kustc1200	100	0
kustc1225	100	0
kustc1248	100	0
kustc1249	98.4568	0
kustc1261	100	0
kustd1280	100	0
kustd1282	100	0
kustd1285	100	0
kustd1440	100	0
kustd1453	100	0
kustd1501	100	0
kustd1502	100	0
kustd1658	100	0
kustd1685	100	0
kustd1742	100	0
kustd1743	100	0
kustd1744	100	0
kustd1782	100	0
kustd1783	100	0
kustd1949	100	0
kustd2001	100	0
kustd2023	100	0
kustd2042	100	0
kustd2123	100	0
kustd2124	100	0
kustd2131	100	0
kustd2232	100	0
kustd2233	100	0
kustd2234	100	0
kustd2235	100	0
kustd2238	100	0
kustd2239	100	0
kuste2294	100	0
kuste2382	100	0
kuste2422	100	0
kuste2428	100	0
kuste2490	100	0
kuste2491	100	0
kuste2492	100	0
kuste2493	100	0
kuste2494	100	0
kuste2508	100	0
kuste2539	99.5169	0
kuste2547	100	0
kuste2554	100	0
kuste2613	100	0
kuste2617	100	0
kuste2619	100	0
kuste2645	100	0
kuste2647	100	0
kuste2648	100	0
kuste2649	100	0
kuste2653	100	0
kuste2655	100	0
kuste2736	100	0
kuste2745	100	0
kuste2746	99.4048	0
kuste2747	100	0
kuste2752	100	0
kuste2755	100	0
kuste2760	100	0
kuste2761	100	0
kuste2762	100	0
kuste2778	100	0
kuste2835	100	0
kuste2863	100	0
kuste2864	100	0
kuste2865	98.7179	0
kuste2893	100	0
kuste2894	100	0
kuste2897	100	0
kuste2948	100	0
kuste2950	100	0
kuste2962	100	0
kuste2998	100	0
kuste2999	100	0
kuste3003	100	0
kuste3007	100	0
kuste3008	100	0
kuste3009	100	0
kuste3035	100	0
kuste3037	100	0
kuste3077	100	0
kuste3123	100	0
kuste3151	100	0
kuste3171	100	0
kuste3194	100	0
kuste3197	100	0
kuste3208	100	0
kuste3249	100	0
kuste3254	100	0
kuste3258	100	0
kuste3280	100	0
kuste3295	100	0
kuste3310	100	0
kuste3311	100	0
kuste3312	100	0
kuste3355	99.2293	0
kuste3444	100	0
kuste3445	98.2143	0
kuste3446	100	0
kuste3448	100	0
kuste3522	100	0
kuste3523	100	0
kuste3535	100	0
kuste3565	100	0
kuste3570	100	0
kuste3571	100	0
kuste3572	100	0
kuste3573	100	0
kuste3574	100	0
kuste3575	100	0
kuste3576	100	0
kuste3594	100	0
kuste3595	100	0
kuste3596	100	0
kuste3613	100	0
kuste3615	100	0
kuste3616	100	0
kuste3618	100	0
kuste3620	100	0
kuste3621	100	0
kuste3622	100	0
kuste3624	100	0
kuste3644	100	0
kuste3654	100	0
kuste3655	100	0
kuste3656	100	0
kuste3659	99.9253	0
kuste3664	100	0
kuste3665	100	0
kuste3666	100	0
kuste3667	100	0
kuste3668	100	0
kuste3683	99.8255	0
kuste3684	100	0
kuste3685	100	0
kuste3686	100	0
kuste3687	100	0
kuste3691	100	0
kuste3694	99.7763	0
kuste3697	99.8952	0
kuste3701	100	0
kuste3702	100	0
kuste3703	100	0
kuste3745	100	0
kuste3821	100	0
kuste3853	99.8188	0
kuste3873	99.8255	0
kuste3877	99.6667	0
kuste3900	100	0
kuste3901	99.8033	0
kuste3907	100	0
kuste3916	99.8812	0
kuste3918	100	0
kuste3936	100	0
kuste4031	100	0
kuste4039	99.9017	0
kuste4042	100	0
kuste4043	100	0
kuste4066	100	0
kuste4215	99.9406	0
kuste4229	100	0
kuste4303	100	0
kuste4304	100	0
kuste4305	100	0
kuste4307	100	0
kuste4366	100	0
kuste4469	100	0
kuste4470	100	0
kuste4485	100	0
kuste4488	100	0
kuste4489	100	0
kuste4490	100	0
kuste4491	100	0
kuste4492	100	0
kuste4493	100	0
kuste4503	100	0
kuste4538	99.7037	0
kuste4539	100	0
kuste4540	100	0
kuste4557	100	0
kuste4558	100	0
kuste4559	100	0
kuste4578	100	0
kuste4579	100	0
kuste4640	100	0
kuste4641	100	0
kuste4642	100	0
kuste4644	100	0
kuste4645	100	0
kuste4646	98.9247	0
kuste4648	100	0

## Sheet: Table S3
Table S3 | Predicted ORFs not aligning to the Kust genome
Yellow background indicates best hit to the Kust genome
Data results from a BLASTp search of the predicted ORFS against the NCBI nr database
Query	Number of hits	Lowest E-value	Accession	Description	Greatest identity %
RU1_001	5	0.00	CAJ74071	hypothetical protein kuste3311 [Candidatus Kuenenia stuttgartiensis] >gi|91201318|emb|CAJ74378.1| hypothetical protein kuste3615 [Candidatus Kuenenia stuttgartiensis] >gi|91202260|emb|CAJ75320.1| hypothetical protein kuste4558 [Candidatus Kuenenia stuttgartiensis] >gi|91202849|emb|CAJ72488.1| hypothetical protein kustd1743 [Candidatus Kuenenia stuttgartiensis] >gi|91203229|emb|CAJ72868.1| hypothe…	100
RU1_002	5	0.00	CAJ74070	hypothetical protein kuste3310 [Candidatus Kuenenia stuttgartiensis] >gi|91201317|emb|CAJ74377.1| hypothetical protein kuste3614 [Candidatus Kuenenia stuttgartiensis] >gi|91202261|emb|CAJ75321.1| hypothetical protein kuste4559 [Candidatus Kuenenia stuttgartiensis] >gi|91202848|emb|CAJ72487.1| hypothetical protein kustd1742 [Candidatus Kuenenia stuttgartiensis] >gi|91203340|emb|CAJ72979.1| hypothe…	100
RU1_003	5	2.05E-115	ZP_07199411	conserved hypothetical protein [delta proteobacterium NaphS2] >gi|300447446|gb|EFK11190.1| conserved hypothetical protein [delta proteobacterium NaphS2]	32
RU1_004	2	9.57E-19	ZP_07199419	toxin-antitoxin system, toxin component, PIN family [delta proteobacterium NaphS2] >gi|300447454|gb|EFK11198.1| toxin-antitoxin system, toxin component, PIN family [delta proteobacterium NaphS2]	34
RU1_005	5	4.98E-38	YP_001660109	hypothetical protein MAE_50950 [Microcystis aeruginosa NIES-843] >gi|166090209|dbj|BAG04917.1| hypothetical protein MAE_50950 [Microcystis aeruginosa NIES-843]	53
RU1_006	5	5.81E-91	YP_004340652	LmbE family protein [Hippea maritima DSM 10411] >gi|327182412|gb|AEA34593.1| LmbE family protein [Hippea maritima DSM 10411]	70
RU1_007	5	4.5E-64	YP_002465238	hypothetical protein Mpal_0122 [Methanosphaerula palustris E1-9c] >gi|219545065|gb|ACL15515.1| hypothetical protein Mpal_0122 [Methanosphaerula palustris E1-9c]	54
RU1_008	2	2.91E-8	CAO90572	unnamed protein product [Microcystis aeruginosa PCC 7806]	46
RU1_010	5	8.19E-43	CAJ73976	hypothetical protein kuste3217 [Candidatus Kuenenia stuttgartiensis]	41
RU1_011c	5	6.81E-18	CAJ73251	similar to Sigma-54 dependent transcriptional regulator [Candidatus Kuenenia stuttgartiensis]	39
RU1_012c	5	1.8E-103	YP_003690387	Fis family transcriptional regulator [Desulfurivibrio alkaliphilus AHT2] >gi|296924958|gb|ADH85768.1| two component, sigma54 specific, transcriptional regulator, Fis family [Desulfurivibrio alkaliphilus AHT2]	55
RU1_013c	5	5.38E-48	YP_001432251	multi-sensor hybrid histidine kinase [Roseiflexus castenholzii DSM 13941] >gi|156233450|gb|ABU58233.1| multi-sensor hybrid histidine kinase [Roseiflexus castenholzii DSM 13941]	35
RU1_014c	5	2.96E-34	CAJ71639	similar to histidine kinase [Candidatus Kuenenia stuttgartiensis]	29
RU1_015c	5	7.6E-97	CAJ74453	similar to ammonium transport protein amtB possibly fused to histidine kinase [Candidatus Kuenenia stuttgartiensis]	50
RU1_016c	5	2.77E-114	ZP_01386335	peptide methionine sulfoxide reductase [Chlorobium ferrooxidans DSM 13031] >gi|110340315|gb|EAT58809.1| peptide methionine sulfoxide reductase [Chlorobium ferrooxidans DSM 13031]	70
RU1_017c	5	5.19E-69	YP_002018808	type III restriction protein res subunit [Pelodictyon phaeoclathratiforme BU-1] >gi|194309491|gb|ACF44191.1| type III restriction protein res subunit [Pelodictyon phaeoclathratiforme BU-1]	45
RU1_018c	5	1.02E-129	AEV18914	Type III restriction enzyme, res subunit [Geobacillus thermoleovorans CCB_US3_UF5]	62
RU1_019	5	5.7E-108	ZP_02178294	DegT/DnrJ/EryC1/StrS aminotransferase [Hydrogenivirga sp. 128-5-R1-1] >gi|159881409|gb|EDP74920.1| DegT/DnrJ/EryC1/StrS aminotransferase [Hydrogenivirga sp. 128-5-R1-1]	63
RU1_020	5	7.28E-17	YP_004050784	udp-4-keto-6-deoxy-n-acetylglucosamine 4-aminotransferase [Calditerrivibrio nitroreducens DSM 19672] >gi|312939429|gb|ADR18621.1| UDP-4-keto-6-deoxy-N-acetylglucosamine 4-aminotransferase [Calditerrivibrio nitroreducens DSM 19672]	51
RU1_023	5	7.46E-56	EHN13939	methyltransferase type 11 [Clostridium sporogenes PA3679]	57
RU1_024	5	6.46E-93	ZP_08815015	N-acetylneuraminate synthase [endosymbiont of Tevnia jerichonana (vent Tica)] >gi|345126143|gb|EGW56009.1| N-acetylneuraminate synthase [endosymbiont of Tevnia jerichonana (vent Tica)]	52
RU1_025	5	3.16E-36	YP_001324615	acylneuraminate cytidylyltransferase [Methanococcus aeolicus Nankai-3] >gi|150013552|gb|ABR56003.1| acylneuraminate cytidylyltransferase [Methanococcus aeolicus Nankai-3]	41
RU1_026	5	8.76E-30	YP_001717905	spore coat polysaccharide biosynthesis protein glycosyltransferase-like protein [Candidatus Desulforudis audaxviator MP104C] >gi|169638767|gb|ACA60273.1| Spore coat polysaccharide biosynthesis protein predicted glycosyltransferase-like protein [Candidatus Desulforudis audaxviator MP104C]	44
RU1_027	5	1.1E-34	CBX29815	hypothetical protein N47_F15100 [uncultured Desulfobacterium sp.]	43
RU1_028	5	2.46E-108	ZP_08829994	hypothetical protein Rifp1Sym_bw00100 [endosymbiont of Riftia pachyptila (vent Ph05)] >gi|344224692|gb|EGV51075.1| hypothetical protein Rifp1Sym_bw00100 [endosymbiont of Riftia pachyptila (vent Ph05)]	62
RU1_033	5	1.05E-20	YP_004051655	nitrogen regulatory protein p-ii [Calditerrivibrio nitroreducens DSM 19672] >gi|312940300|gb|ADR19492.1| nitrogen regulatory protein P-II [Calditerrivibrio nitroreducens DSM 19672]	54
RU1_034	5	4e-140	CAJ71754	strongly similar to ammonium transporter [Candidatus Kuenenia stuttgartiensis]	55
RU1_035	5	2.3E-54	YP_001047840	deoxyribonuclease V [Methanoculleus marisnigri JR1] >gi|125862669|gb|ABN57858.1| Endonuclease V [Methanoculleus marisnigri JR1]	50
RU1_036	5	5.04E-67	YP_001213278	hypothetical protein PTH_2728 [Pelotomaculum thermopropionicum SI] >gi|146275160|dbj|BAF60909.1| uncharacterized conserved protein [Pelotomaculum thermopropionicum SI]	48
RU1_037	5	1.05E-16	YP_002583232	unnamed protein product [Thermococcus sp. AM4] >gi|214034085|gb|EEB74911.1| Mannose-1-phosphate guanylyltransferase (GDP) [Thermococcus sp. AM4]	57
RU1_038	5	1.5E-82	ZP_01665296	mannose-1-phosphate guanylyltransferase/mannose-6-phosphate isomerase [Thermosinus carboxydivorans Nor1] >gi|121308027|gb|EAX48941.1| mannose-1-phosphate guanylyltransferase/mannose-6-phosphate isomerase [Thermosinus carboxydivorans Nor1]	42
RU1_039	5	7.58E-73	YP_002537074	flavin reductase domain-containing protein FMN-binding [Geobacter sp. FRC-32] >gi|221564001|gb|ACM19973.1| flavin reductase domain protein FMN-binding [Geobacter sp. FRC-32]	66
RU1_040	5	9.78E-95	ZP_09413589	amine acid ABC transporter, permease protein, 3-TM region, His/Glu/Gln/Arg/opine family [Thermanaerovibrio velox DSM 12556] >gi|363984143|gb|EHM10350.1| amine acid ABC transporter, permease protein, 3-TM region, His/Glu/Gln/Arg/opine family [Thermanaerovibrio velox DSM 12556]	46
RU1_041	5	1.98E-69	YP_002250773	ABC-type polar amino acid transport system, ATPase component [Dictyoglomus thermophilum H-6-12] >gi|206740167|gb|ACI19225.1| ABC-type polar amino acid transport system, ATPase component [Dictyoglomus thermophilum H-6-12]	55
RU1_042c	5	2.31E-178	CAJ73039	hypothetical protein kuste2294 [Candidatus Kuenenia stuttgartiensis] >gi|91200131|emb|CAJ73174.1| hypothetical protein kuste2428 [Candidatus Kuenenia stuttgartiensis] >gi|91200348|emb|CAJ73394.1| hypothetical protein kuste2645 [Candidatus Kuenenia stuttgartiensis] >gi|91201610|emb|CAJ74670.1| hypothetical protein kuste3907 [Candidatus Kuenenia stuttgartiensis] >gi|91204231|emb|CAJ71884.1| hypothe…	100
RU1_043c	5	3.17E-164	CAJ75046	hypothetical protein kuste4284 [Candidatus Kuenenia stuttgartiensis]	99
RU1_044	5	0.00	CAJ72296	similar to nuoF subunit of the NADH:ubiquinone oxidoreductase [Candidatus Kuenenia stuttgartiensis]	100
RU1_045c	5	0.00	YP_004293396	hypothetical protein NAL212_0278 [Nitrosomonas sp. AL212] >gi|325530513|gb|ADZ25234.1| Protein of unknown function DUF2329 [Nitrosomonas sp. AL212]	72
RU1_046c	5	3.09E-154	YP_004917811	unnamed protein product [Methylomicrobium alcaliphilum] >gi|351718552|emb|CCE24223.1| conserved protein of unknown function [Methylomicrobium alcaliphilum]	74
RU1_047c	5	1.36E-167	CAJ74383	similar to Group II intron encoded reverse transcriptase [Candidatus Kuenenia stuttgartiensis]	100
RU1_048	2	1.28E-51	CAJ73616	unknown protein [Candidatus Kuenenia stuttgartiensis] >gi|91200710|emb|CAJ73761.1| unknown protein [Candidatus Kuenenia stuttgartiensis] >gi|91201324|emb|CAJ74384.1| unknown protein [Candidatus Kuenenia stuttgartiensis] >gi|91202343|emb|CAJ75403.1| unknown protein [Candidatus Kuenenia stuttgartiensis]	99
RU1_049	5	7.25E-71	CAJ74014	putative transposase [Candidatus Kuenenia stuttgartiensis] >gi|91201639|emb|CAJ74699.1| hypothetical protein kuste3936 [Candidatus Kuenenia stuttgartiensis] >gi|91204520|emb|CAJ70748.1| hypothetical protein kusta0003 [Candidatus Kuenenia stuttgartiensis]	100
RU1_051c	1	3.56E-45	CAJ73395	unknown protein [Candidatus Kuenenia stuttgartiensis]	100
RU1_053c	5	0.00	CAJ72656	unknown protein [Candidatus Kuenenia stuttgartiensis]	99
RU1_055c	5	7.64E-53	CAJ73363	predicted orf [Candidatus Kuenenia stuttgartiensis]	100
RU1_056	5	2.55E-83	YP_463210	(4Fe-4S)-binding protein [Syntrophus aciditrophicus SB] >gi|85724099|gb|ABC79042.1| 4Fe-4S binding protein [Syntrophus aciditrophicus SB]	39
RU1_058	5	2.7E-34	CAJ72529	hypothetical protein kustd1784 [Candidatus Kuenenia stuttgartiensis]	89
RU1_059	5	1.28E-105	CAJ74674	conserved hypothetical protein [Candidatus Kuenenia stuttgartiensis]	93
RU1_060	5	9.33E-68	CAJ73404	hypothetical protein kuste2655 [Candidatus Kuenenia stuttgartiensis] >gi|91204317|emb|CAJ71970.1| hypothetical protein kustc1225 [Candidatus Kuenenia stuttgartiensis]	99
RU1_061c	5	5.98E-129	YP_004370896	UDP-N-acetylglucosamine 4,6-dehydratase [Desulfobacca acetoxidans DSM 11109] >gi|328453886|gb|AEB09715.1| UDP-N-acetylglucosamine 4,6-dehydratase [Desulfobacca acetoxidans DSM 11109]	68
RU1_062c	5	0.00	CAJ73366	predicted orf [Candidatus Kuenenia stuttgartiensis] >gi|91204212|emb|CAJ71865.1| unknown protein [Candidatus Kuenenia stuttgartiensis]	100
RU1_063	5	1.27E-73	ZP_01666622	chaperone protein DnaJ [Thermosinus carboxydivorans Nor1] >gi|121306597|gb|EAX47519.1| chaperone protein DnaJ [Thermosinus carboxydivorans Nor1]	45
RU1_064	5	4.07E-13	YP_002334870	cobalamin biosynthesis protein CbiG [Thermosipho africanus TCF52B] >gi|217037007|gb|ACJ75529.1| CbiG [Thermosipho africanus TCF52B]	42
RU1_065	5	6.39E-41	ZP_02003930	cobalamin biosynthesis protein CbiG [Beggiatoa sp. PS] >gi|152066745|gb|EDN66070.1| cobalamin biosynthesis protein CbiG [Beggiatoa sp. PS]	52
RU1_066	5	1.12E-63	YP_003827437	unnamed protein product [Acetohalobium arabaticum DSM 5501] >gi|302203694|gb|ADL12372.1| precorrin-3 methyltransferase [Acetohalobium arabaticum DSM 5501]	58
RU1_067	5	1.77E-63	YP_003442789	hydrogenase [Allochromatium vinosum DSM 180] >gi|288895921|gb|ADC61757.1| hydrogenase [Allochromatium vinosum DSM 180]	42
RU1_068	5	2.39E-86	ZP_09548395	oxidoreductase FAD/NAD(P)-binding domain protein [Caldithrix abyssi DSM 13497] >gi|371718292|gb|EHO40063.1| oxidoreductase FAD/NAD(P)-binding domain protein [Caldithrix abyssi DSM 13497]	55
RU1_069	5	7.46E-75	YP_003442787	NADH ubiquinone oxidoreductase 20 kDa subunit [Allochromatium vinosum DSM 180] >gi|288895919|gb|ADC61755.1| NADH ubiquinone oxidoreductase 20 kDa subunit [Allochromatium vinosum DSM 180]	54
RU1_070	5	6.35E-127	YP_003442786	nickel-dependent hydrogenase large subunit [Allochromatium vinosum DSM 180] >gi|288895918|gb|ADC61754.1| nickel-dependent hydrogenase large subunit [Allochromatium vinosum DSM 180]	51
RU1_071c	1	1.42E-12	CAJ71534	unknown protein [Candidatus Kuenenia stuttgartiensis]	86
RU1_072	5	1.51E-93	CAJ73645	hypothetical protein kuste2893 [Candidatus Kuenenia stuttgartiensis] >gi|91203680|emb|CAJ71333.1| hypothetical protein kustc0588 [Candidatus Kuenenia stuttgartiensis]	99
RU1_073	5	3.48E-61	CAJ73645	hypothetical protein kuste2893 [Candidatus Kuenenia stuttgartiensis] >gi|91203680|emb|CAJ71333.1| hypothetical protein kustc0588 [Candidatus Kuenenia stuttgartiensis]	100
RU1_074	5	3.08E-128	CAJ73504	conserved hypothetical protein [Candidatus Kuenenia stuttgartiensis]	100
RU1_075	5	0.00	CAJ72403	hypothetical protein kustd1658 [Candidatus Kuenenia stuttgartiensis]	100
RU1_076c	1	1.73E-44	CAJ74501	unknown protein [Candidatus Kuenenia stuttgartiensis]	94
RU1_079	1	8.93E-116	CAJ74334	unknown protein [Candidatus Kuenenia stuttgartiensis] >gi|91202190|emb|CAJ75250.1| unknown protein [Candidatus Kuenenia stuttgartiensis]	100
RU1_080c	5	5.72E-172	CAJ73513	hypothetical protein kuste2762 [Candidatus Kuenenia stuttgartiensis] >gi|91200738|emb|CAJ73790.1| putative transposase [Candidatus Kuenenia stuttgartiensis] >gi|91201604|emb|CAJ74664.1| hypothetical protein kuste3901 [Candidatus Kuenenia stuttgartiensis] >gi|91201742|emb|CAJ74802.1| hypothetical protein kuste4039 [Candidatus Kuenenia stuttgartiensis] >gi|91201745|emb|CAJ74805.1| hypothetical prot…	100
RU1_081c	5	0.00	CAJ73011	similar to transposase [Candidatus Kuenenia stuttgartiensis] >gi|91200125|emb|CAJ73168.1| similar to transposase [Candidatus Kuenenia stuttgartiensis] >gi|91200481|emb|CAJ73529.1| similar to transposase [Candidatus Kuenenia stuttgartiensis] >gi|91200998|emb|CAJ74055.1| similar to transposase [Candidatus Kuenenia stuttgartiensis] >gi|91201151|emb|CAJ74210.1| similar to transposase [Candidatus Kuen…	100
RU1_082	5	1.46E-26	CAJ75342	hypothetical protein kuste4580 [Candidatus Kuenenia stuttgartiensis]	100
RU1_083c	5	8.48E-118	CAJ72788	hypothetical protein kustd2043 [Candidatus Kuenenia stuttgartiensis] >gi|91204199|emb|CAJ71852.1| hypothetical protein kustc1107 [Candidatus Kuenenia stuttgartiensis] >gi|91204568|emb|CAJ70796.1| hypothetical protein kusta0051 [Candidatus Kuenenia stuttgartiensis]	100
RU1_084c	5	0.00	CAJ75117	conserved hypothetical protein [Candidatus Kuenenia stuttgartiensis]	100
RU1_087c	5	3.47E-68	CAJ72656	unknown protein [Candidatus Kuenenia stuttgartiensis]	99
RU1_088c	5	2e-30	CAJ74921	unknown protein [Candidatus Kuenenia stuttgartiensis]	100
RU1_089	5	0.00	CAJ73368	predicted orf [Candidatus Kuenenia stuttgartiensis] >gi|91200952|emb|CAJ74008.1| conserved hypothetical protein [Candidatus Kuenenia stuttgartiensis] >gi|91201321|emb|CAJ74381.1| conserved hypothetical protein [Candidatus Kuenenia stuttgartiensis] >gi|91201327|emb|CAJ74387.1| conserved hypothetical protein [Candidatus Kuenenia stuttgartiensis] >gi|91202281|emb|CAJ75341.1| conserved hypothetical p…	100
RU1_090c	5	7.34E-38	CAJ71211	strongly similar to N-acetylmuramoyl-L-alanine amidase (T7 lysozyme) [Candidatus Kuenenia stuttgartiensis]	55
RU1_091c	5	4.49E-51	CAJ73241	hypothetical zinc finger containing protein [Candidatus Kuenenia stuttgartiensis] >gi|91200350|emb|CAJ73396.1| hypothetical zinc finger containing protein [Candidatus Kuenenia stuttgartiensis] >gi|91201279|emb|CAJ74339.1| hypothetical zinc finger containing protein [Candidatus Kuenenia stuttgartiensis] >gi|91201371|emb|CAJ74431.1| hypothetical zinc finger containing protein [Candidatus Kuenenia s…	100
RU1_092c	5	1.72E-138	CAJ73240	similar to general secretion pathway protein A (exeA) [Candidatus Kuenenia stuttgartiensis] >gi|91200351|emb|CAJ73397.1| similar to general secretion pathway protein A (exeA) [Candidatus Kuenenia stuttgartiensis] >gi|91201278|emb|CAJ74338.1| similar to general secretion pathway protein A (exeA) [Candidatus Kuenenia stuttgartiensis] >gi|91201370|emb|CAJ74430.1| similar to general secretion pathway…	100
RU1_093c	5	0.00	CAJ73239	conserved hypothetical protein [Candidatus Kuenenia stuttgartiensis] >gi|91200352|emb|CAJ73398.1| conserved hypothetical protein [Candidatus Kuenenia stuttgartiensis] >gi|91201277|emb|CAJ74337.1| conserved hypothetical protein [Candidatus Kuenenia stuttgartiensis] >gi|91201369|emb|CAJ74429.1| conserved hypothetical protein [Candidatus Kuenenia stuttgartiensis] >gi|91202007|emb|CAJ75067.1| conserv…	100
RU1_094c	5	1.21E-81	CAJ73238	conserved hypothetical protein [Candidatus Kuenenia stuttgartiensis] >gi|91201276|emb|CAJ74336.1| conserved hypothetical protein [Candidatus Kuenenia stuttgartiensis] >gi|91201368|emb|CAJ74428.1| conserved hypothetical protein [Candidatus Kuenenia stuttgartiensis] >gi|91202006|emb|CAJ75066.1| conserved hypothetical protein [Candidatus Kuenenia stuttgartiensis] >gi|91202194|emb|CAJ75254.1| conserv…	100
RU1_095c	2	6.69E-115	CAJ73237	unknown protein [Candidatus Kuenenia stuttgartiensis] >gi|91201275|emb|CAJ74335.1| unknown protein [Candidatus Kuenenia stuttgartiensis] >gi|91201367|emb|CAJ74427.1| unknown protein [Candidatus Kuenenia stuttgartiensis] >gi|91202005|emb|CAJ75065.1| unknown protein [Candidatus Kuenenia stuttgartiensis] >gi|91202195|emb|CAJ75255.1| unknown protein [Candidatus Kuenenia stuttgartiensis]	100
RU1_096	1	1.37E-92	CAJ73400	hypothetical protein kuste2651 [Candidatus Kuenenia stuttgartiensis]	99
RU1_097c	5	9.28E-26	CAJ75232	hypothetical protein kuste4470 [Candidatus Kuenenia stuttgartiensis] >gi|91202889|emb|CAJ72528.1| unknown protein [Candidatus Kuenenia stuttgartiensis] >gi|91204289|emb|CAJ71942.1| hypothetical protein kustc1197 [Candidatus Kuenenia stuttgartiensis]	100
RU1_098c	5	0.00	CAJ75232	hypothetical protein kuste4470 [Candidatus Kuenenia stuttgartiensis] >gi|91202889|emb|CAJ72528.1| unknown protein [Candidatus Kuenenia stuttgartiensis] >gi|91204289|emb|CAJ71942.1| hypothetical protein kustc1197 [Candidatus Kuenenia stuttgartiensis]	100
RU1_099	5	1.54E-152	CAJ75302	hypothetical protein kuste4540 [Candidatus Kuenenia stuttgartiensis] >gi|91203796|emb|CAJ71449.1| hypothetical protein kustc0704 [Candidatus Kuenenia stuttgartiensis] >gi|91204085|emb|CAJ71738.1| hypothetical protein kustc0993 [Candidatus Kuenenia stuttgartiensis] >gi|91204340|emb|CAJ71993.1| hypothetical protein kustc1248 [Candidatus Kuenenia stuttgartiensis]	100
RU1_100c	5	3.99E-68	CAJ72788	hypothetical protein kustd2043 [Candidatus Kuenenia stuttgartiensis] >gi|91204199|emb|CAJ71852.1| hypothetical protein kustc1107 [Candidatus Kuenenia stuttgartiensis] >gi|91204568|emb|CAJ70796.1| hypothetical protein kusta0051 [Candidatus Kuenenia stuttgartiensis]	99
RU1_101c	5	1.99E-84	CAJ72787	unknown protein [Candidatus Kuenenia stuttgartiensis] >gi|91204198|emb|CAJ71851.1| unknown protein [Candidatus Kuenenia stuttgartiensis] >gi|91204567|emb|CAJ70795.1| unknown protein [Candidatus Kuenenia stuttgartiensis]	100
RU1_102c	5	5.08E-59	CAJ72787	unknown protein [Candidatus Kuenenia stuttgartiensis] >gi|91204198|emb|CAJ71851.1| unknown protein [Candidatus Kuenenia stuttgartiensis] >gi|91204567|emb|CAJ70795.1| unknown protein [Candidatus Kuenenia stuttgartiensis]	100
RU1_103c	1	7.56E-28	CAJ72787	unknown protein [Candidatus Kuenenia stuttgartiensis] >gi|91204198|emb|CAJ71851.1| unknown protein [Candidatus Kuenenia stuttgartiensis] >gi|91204567|emb|CAJ70795.1| unknown protein [Candidatus Kuenenia stuttgartiensis]	100
RU1_105	5	1.31E-55	YP_003759491	hypothetical protein Nwat_0198 [Nitrosococcus watsonii C-113] >gi|299538853|gb|ADJ27170.1| conserved hypothetical protein [Nitrosococcus watsonii C-113]	66
RU1_106c	5	0.00	CAJ73361	similar to E. coli insertion element IS186 [Candidatus Kuenenia stuttgartiensis] >gi|91200439|emb|CAJ73486.1| hypothetical protein kuste2736 [Candidatus Kuenenia stuttgartiensis] >gi|91200538|emb|CAJ73587.1| hypothetical protein kuste2835 [Candidatus Kuenenia stuttgartiensis] >gi|91200897|emb|CAJ73953.1| hypothetical protein kuste3194 [Candidatus Kuenenia stuttgartiensis] >gi|91200911|emb|CAJ7396…	100
RU1_107	5	8.4E-39	CAJ73401	hypothetcal protein [Candidatus Kuenenia stuttgartiensis]	99
RU1_111	5	2.38E-95	CAJ70937	strong similarity to group II intron-encoded protein LtrA [Candidatus Kuenenia stuttgartiensis]	99
RU1_114	8	1.09E-18	CAJ74799	unknown protein [Candidatus Kuenenia stuttgartiensis]	100
RU1_126	5	0.00	CAJ74206	conserved hypothetical protein [Candidatus Kuenenia stuttgartiensis]	99
RU1_128	5	6.86E-176	CAJ71775	unknown protein [Candidatus Kuenenia stuttgartiensis]	100
RU1_129	5	0.00	CAJ71776	unknown protein [Candidatus Kuenenia stuttgartiensis]	100
RU1_138c	5	4.61E-56	YP_463209	cytoplasmic protein [Syntrophus aciditrophicus SB] >gi|85724098|gb|ABC79041.1| hypothetical cytosolic protein [Syntrophus aciditrophicus SB]	48
RU1_139c	9	1.29E-82	NP_616688	cell surface protein [Methanosarcina acetivorans C2A] >gi|19915652|gb|AAM05168.1| cell surface protein [Methanosarcina acetivorans C2A]	50
RU1_162c	5	7.87E-34	CAJ74915	conserved hypothetical protein [Candidatus Kuenenia stuttgartiensis]	98
RU1_165	4	7.74E-44	CAJ71900	conserved hypothetical protein [Candidatus Kuenenia stuttgartiensis]	100
RU1_167	5	1.57E-80	CAJ72297	similar to nuoE subunit of the NADH:ubiquinone oxidoreductase [Candidatus Kuenenia stuttgartiensis]	100
RU1_168	5	3.07E-65	CAJ71562	similar to conserved hypothetical protein [Candidatus Kuenenia stuttgartiensis]	91
RU1_169	5	2e-91	CAJ75236	similar to transposase istA [Candidatus Kuenenia stuttgartiensis]	99
RU1_170c	5	6.44E-143	CAJ71563	similar to sodium/calcium/potassium exchanger NCKX1 [Candidatus Kuenenia stuttgartiensis]	98
RU1_171c	2	2.46E-75	CAJ74916	unknown protein [Candidatus Kuenenia stuttgartiensis]	99
RU1_173	5	0.00	YP_004515866	leucyl-tRNA synthetase [Desulfotomaculum kuznetsovii DSM 6115] >gi|333821402|gb|AEG14065.1| leucyl-tRNA synthetase [Desulfotomaculum kuznetsovii DSM 6115]	58
RU1_174c	2	2.04E-88	CAJ71145	unknown protein [Candidatus Kuenenia stuttgartiensis]	98
RU1_175c	5	3.88E-85	CAJ72656	unknown protein [Candidatus Kuenenia stuttgartiensis]	100
RU1_179	2	1.62E-10	CAJ74812	unknown protein [Candidatus Kuenenia stuttgartiensis]	100
RU1_180	5	7.06E-164	CAJ74786	conserved hypothetical protein [Candidatus Kuenenia stuttgartiensis]	100
RU1_181c	5	7.43E-137	CAJ74785	similar to CDP-diacylglycerol-serine O-phosphatidyltransferase [Candidatus Kuenenia stuttgartiensis]	100
RU1_183c	5	1.03E-44	ADD94120	hypothetical protein [uncultured phage MedDCM-OCT-S04-C1161]	36
RU1_186	5	1.99E-127	CAJ74190	unknown protein [Candidatus Kuenenia stuttgartiensis]	100
RU1_188	2	2.43E-15	CAJ72062	unknown protein [Candidatus Kuenenia stuttgartiensis]	100
RU1_189	5	5.55E-46	CAJ74446	conserved hypothetical protein [Candidatus Kuenenia stuttgartiensis] >gi|91201576|emb|CAJ74636.1| conserved hypothetical protein [Candidatus Kuenenia stuttgartiensis] >gi|91202386|emb|CAJ72025.1| conserved hypothetical protein [Candidatus Kuenenia stuttgartiensis]	100
